# Supplementary material for: The Photoperiod-Driven Cyclical Secretion of Pineal Melatonin Regulates Seasonal Reproduction in Geese (Anser cygnoides)
Source: Int J Mol Sci. 2023 Jul 26;24(15):11998. doi: 10.3390/ijms241511998 (PMC10419153; doi:10.3390/ijms241511998)
Supplement: Supplementary file 1 [file ijms-24-11998-s001.zip]

Archive with 1 entries (1 files):
- ijms-2469643-supplementary.pdf
